# Supplementary material for: Stability of Chlorophyll a Monomer Incorporated into Cremophor EL Nano-Micelles under Dark and Moderate Light Conditions
Source: Molecules. 2020 Oct 30;25(21):5059. doi: 10.3390/molecules25215059 (PMC7672595; doi:10.3390/molecules25215059)
Supplement: Supplementary file 1 [file molecules-25-05059-s001.zip]

Archive with 1 entries (1 files):
- molecules-969519-supplementary.pdf
